# Supplementary material for: Preference for initiation of end-of-life care discussion in Indonesia: a quantitative study
Source: BMC Palliat Care. 2022 Jan 6;21:6. doi: 10.1186/s12904-021-00894-0 (PMC8733905; doi:10.1186/s12904-021-00894-0)
Supplement: Supplementary file 1 — Additional file 1. [file 12904_2021_894_MOESM1_ESM.zip]

Archive with 2 entries (2 files):
- Additional File 1a (Questionnaire - Bahasa)R3.docx
- Additional file 1b (Questionnaire-English)R3.docx
